# Supplementary material for: Patterns of geographic variation of thermal adapted candidate genes in Drosophila subobscura sex chromosome arrangements
Source: BMC Evol Biol. 2018 Apr 24;18:60. doi: 10.1186/s12862-018-1178-1 (PMC5921438; doi:10.1186/s12862-018-1178-1)
Supplement: Supplementary file 2 — Measures of genetic differentiation within and between arrangements for PhKgamma and Ubc-E2H. A) Genetic differentiation (FST) between all localities and arrangements in PhKgamma (below diagonal) and Ubc-E2H (above diagonal). B) Genetic differentiation (Dxy) between all localities and arrangements in PhKgamma (below diagonal) and Ubc-E2H (above diagonal). (XLSX 12 kb) [file 12862_2018_1178_MOESM2_ESM.xlsx]

## Sheet: Additional file 2
Additional file 2 - Measures of genetic differentiation within and between arrangements for PhKgamma and Ubc-E2H
A) Genetic differentiation (FST) between all localities and arrangements in PhKgamma (below diagonal) and Ubc-E2H (above diagonal).
		Mal AST	Ras AST	Dij AST	Gro AST	Mal A2	Ras A2	Dij A2	Gro A2
	Mal AST	-	0.087	0.068	-0.001	0.482***	0.446***	0.478***	0.507***
	Ras AST	0.158*	-	-0.007	0.03	0.483***	0.410***	0.438***	0.506***
	Dij AST	0.059	0.094	-	0.01	0.487***	0.418***	0.443***	0.508***
	Gro AST	0.081	0.066	0.021	-	0.545***	0.487***	0.521***	0.578***
	Mal A2	0.728***	0.416**	0.622***	0.700***	-	0.008	0.003	0.048
	Ras A2	0.611***	0.274**	0.515***	0.577***	0.014	-	-0.058	0.032
	Dij A2	0.759***	0.440***	0.646***	0.734***	0.054	0.021	-	0.086
	Gro A2	0.738***	0.419	0.626***	0.712***	0.004	0.015	0.06	-
	Note: Statistical significance was assessed using the P-value of the Snn statistic, and FDR correction was applied (n=28) (*0.0025<P<0.013;
	**0.00025<P<0.0025; ***P<0.00025); individuals with GCTs were not removed from this analysis
B) Genetic differentiation (DXY) between all localities and arrangements in PhKgamma (below diagonal) and Ubc-E2H (above diagonal).
		Mal AST	Ras AST	Dij AST	Gro AST	Mal A2	Ras A2	Dij A2	Gro A2
	Mal AST	-	0.004	0.004	0.003	0.006***	0.006***	0.006***	0.005***
	Ras AST	0.005*	-	0.004	0.004	0.006***	0.006***	0.005***	0.005***
	Dij AST	0.005	0.006	-	0.004	0.007***	0.006***	0.006***	0.006***
	Gro AST	0.003	0.005	0.004	-	0.006***	0.006***	0.005***	0.005***
	Mal A2	0.008***	0.006**	0.009***	0.007***	-	0.003	0.002	0.002
	Ras A2	0.007***	0.006**	0.008***	0.007***	0.002	-	0.002	0.002
	Dij A2	0.008***	0.006***	0.009***	0.007***	0.001	0.002	-	0.002
	Gro A2	0.008***	0.006	0.009***	0.007***	0.001	0.002	0.001	-
	Note: Statistical significance was assessed using the P-value of the Snn statistic, and FDR correction was applied (n=28) (*0.0025<P<0.013;
	**0.00025<P<0.0025; ***P<0.00025); individuals with GCTs were not removed from this analysis
