# Supplementary material for: Patterns of geographic variation of thermal adapted candidate genes in Drosophila subobscura sex chromosome arrangements
Source: BMC Evol Biol. 2018 Apr 24;18:60. doi: 10.1186/s12862-018-1178-1 (PMC5921438; doi:10.1186/s12862-018-1178-1)
Supplement: Supplementary file 4 — Genetic differentiation (FST) between Malaga and Groningen in Hfw, Nipsnap and the concatenated dataset (four loci). (XLSX 10 kb) [file 12862_2018_1178_MOESM4_ESM.xlsx]

## Sheet: Additional file 4
Additional file 4 - Genetic differentiation (FST) between the two more distant localities (Malaga and Groningen) in Hfw, Nipsnap and the concatenated dataset with all four loci.
		Hfw	Nipsnap	Concatenated
AST Mal vs. AST Gro		-0.015 n.s.	0.039 n.s.	0.026 n.s.
A2 Mal vs. A2 Gro		0.008 n.s.	0.015 n.s.	0.003 n.s.
AST Mal vs. A2 Mal		0.012 n.s.	0.015 n.s.	0.272**
AST Gro vs. A2 Gro		-0.056 n.s.	0.074 n.s.	0.279**
AST Mal vs. A2 Gro		-0.009 n.s.	0.031 n.s.	0.287***
A2 Mal vs. AST Gro		-0.026 n.s.	0.018 n.s.	0.261*
Note: Statistical significance was assessed using the P-value of the Snn statistic, and FDR correction was applied (n=6)
(*0.02<P<0.004; **0.0004<P<0.004; ***P<0.0004).
