# Supplementary material for: Patterns of geographic variation of thermal adapted candidate genes in Drosophila subobscura sex chromosome arrangements
Source: BMC Evol Biol. 2018 Apr 24;18:60. doi: 10.1186/s12862-018-1178-1 (PMC5921438; doi:10.1186/s12862-018-1178-1)
Supplement: Supplementary file 5 — Genetic differentiation (FST) for coding and non-coding regions in the concatenated dataset for all 4 genes (A) and for coding, intronic and 5’ UTR regions for PhKgamma (B). (XLSX 13 kb) [file 12862_2018_1178_MOESM5_ESM.xlsx]

## Sheet: Additional file 5
Additional file 6 - Genetic differentiation (FST) between arrangements for coding and non-coding regions
in the concatenated dataset for all 4 genes (A) and for coding, intronic and 5' UTR regions for PhKgamma (B)
	A)
			Coding	Non-coding
	AST Mal vs. AST Gro		-0.012	0.037
			n.s.	*
	A2 Mal vs. A2 Gro		-0.022	0.01
			n.s.	n.s.
	AST Mal vs. A2 Mal		-0.019	0.334
			n.s.	***
	AST Gro vs. A2 Gro		-0.011	0.33
			n.s.	***
	AST Mal vs. A2 Gro		0.009	0.345
			n.s.	***
	A2 Mal vs. AST Gro		0.008	0.308
			n.s.	***
	Note: Statistical significance was assessed using the P-value of the Snn statistic,
	and FDR correction was applied (n=6); (*0.02<P<0.004; **0.0004<P<0.004; ***P<0.0004).
	Individuals with GCTs were not removed from this analysis
	B)
	i) Coding region										ii) Intronic region										iii) 5' UTR
		Mal AST	Ras AST	Dij AST	Gro AST	Mal A2	Ras A2	Dij A2	Gro A2			Mal AST	Ras AST	Dij AST	Gro AST	Mal A2	Ras A2	Dij A2	Gro A2			Mal AST	Ras AST	Dij AST	Gro AST	Mal A2	Ras A2	Dij A2	Gro A2
	Mal AST	-									Mal AST	-									Mal AST	-
	Ras AST	0.019 n.s.	-								Ras AST	0.189**	-								Ras AST	0.1	-
	Dij AST	0.130 n.s.	0.107 n.s.	-							Dij AST	0.071**	0.093 n.s.	-							Dij AST	-0.02	0.088	-
	Gro AST	0.000 n.s.	0.000 n.s.	0.000 n.s.	-						Gro AST	0.094*	0.076*	0.054 n.s.	-						Gro AST	0.094	0.118	-0.019	-
	Mal A2	0.000 n.s.	0.188 n.s.	0.167 n.s.	0.074 n.s.	-					Mal A2	0.732***	0.373**	0.646***	0.701***	-					Mal A2	0.771***	0.750**	0.653***	0.852***	-
	Ras A2	0.000 n.s.	0.188 n.s.	0.167 n.s.	0.074 n.s.	n.a.	-				Ras A2	0.635**	0.237*	0.552***	0.596***	0.016 n.s.	-				Ras A2	0.583***	0.467*	0.497***	0.644***	0	-
	Dij A2	0.000 n.s.	0.188 n.s.	0.167 n.s.	0.074 n.s.	n.a.	n.a.	-			Dij A2	0.772***	0.403**	0.653***	0.747***	0.054 n.s.	0.026 n.s.	-			Dij A2	0.771***	0.750**	0.653***	0.852***	n.a.	0	-
	Gro A2	0.000 n.s.	0.188 n.s.	0.167 n.s.	0.074 n.s.	n.a.	n.a.	n.a.	-		Gro A2	0.745***	0.375	0.653***	0.717***	0.004 n.s.	0.018 n.s.	0.060 n.s.	-		Gro A2	0.771***	0.750***	0.653***	0.852***	n.a.	0	n.a.	-
	Note: Statistical significance was assessed using the P-value of the Snn statistic, and FDR correction was applied (n=28) (*0.0025<P<0.013;
	**0.00025<P<0.0025; ***P<0.00025); individuals with GCTs were not removed from this analysis
