# Supplementary material for: Patterns of geographic variation of thermal adapted candidate genes in Drosophila subobscura sex chromosome arrangements
Source: BMC Evol Biol. 2018 Apr 24;18:60. doi: 10.1186/s12862-018-1178-1 (PMC5921438; doi:10.1186/s12862-018-1178-1)
Supplement: Supplementary file 8 — Linkage Disequilibrium parameters for all regions and the concatenated dataset. (XLSX 10 kb) [file 12862_2018_1178_MOESM8_ESM.xlsx]

## Sheet: Additional file 8
Additional file 8 - Linkage Disequilibrium parameters for all regions and the concatenated dataset
		PhKgamma	Ubc-E2H	Hfw	Nipsnap	Concatenated
	Informative sites	18	10	12	25	44
AST	ZnS	0.07	0.061	0.084	0.104	0.093
	% LD	0.065	0.022	0.015	0.037	0
	Informative sites	3	7	11	14	30
A2	ZnS	0.004	0.072	0.067	0.104	0.071
	% LD	0	0.048	0.018	0.033	0.005
	Informative sites	21	13	19	35	67
AST + A2	ZnS	0.069	0.056	0.048	0.063	0.055
	% LD	0.067	0.064	0.018	0.03	0.015
Note: Significance of ZnS values was obtained by coalescent simulations (5000 replicates) under the assumption of free recombination.
No significant values were obtained. Only informative sites were considered.
