# Supplementary material for: Patterns of geographic variation of thermal adapted candidate genes in Drosophila subobscura sex chromosome arrangements
Source: BMC Evol Biol. 2018 Apr 24;18:60. doi: 10.1186/s12862-018-1178-1 (PMC5921438; doi:10.1186/s12862-018-1178-1)
Supplement: Supplementary file 10 — Neutrality tests and test of population expansion for each arrangement and gene. (XLSX 36 kb) [file 12862_2018_1178_MOESM10_ESM.xlsx]

## Sheet: Additional file 10
	Additional file 10 - Neutrality tests and test of population expansion for each arrangement and gene
	A) Tajima's D and R2 for each population and overall
		Ubc-E2H						PhKgamma						Hfw				Nipsnap
	AST	Mal	Ras	Dij	Gro	Overall		Mal	Ras	Dij	Gro	Overall		Mal	Gro	Overall		Mal	Gro	Overall
	Tajima's D	-0.119 n.s.	-0.880*	-1.056*	-1.126*	-1.550**		-1.128*	-0.174 n.s.	-0.467 n.s.	-1.014 n.s.	-1.482**		-1.041**	-0.859*	-1.406**		-0.498 n.s.	-0.753*	-0.851**										p values (coalescent simulations)
	R2	0.155 n.s.	0.101*	0.116 n.s.	0.108*	0.064**		0.123n.s.	0.138 n.s.	0.125 n.s.	0.123n.s.	0.061**		0.124n.s.	0.088**	0.073**		0.121 n.s.	0.104*	0.096*
	A2	Mal	Ras	Dij	Gro	Overall		Mal	Ras	Dij	Gro	Overall		Mal	Gro	Overall		Mal	Gro	Overall
	Tajima's D	-1.346*	-0.958 n.s.	-1.127 n.s.	-0.973 n.s.	-1.901**		-1.388 n.s.	-1.006 n.s.	-0.583 n.s.	-1.245 n.s.	-2.143***		-0.825*	-0.829*	-1.366**		-0.657 n.s.	-1.053*	-1.257**
	R2	0.085**	0.094*	0.100*	0.107*	0.045**		0.137 n.s.	0.350 n.s.	0.185 n.s.	0.123*	0.047***		0.101*	0.108 n.s.	0.072**		0.125 n.s.	0.095*	0.076**
	Note: Significance of the different test statistics was obtained by coalescent simulations (5000 replicates) under the assumption of free recombination.
	B) Tajima's D per gene and population
